# Supplementary material for: Azacitidine Plus Venetoclax for the Treatment of Relapsed and Newly Diagnosed Acute Myeloid Leukemia Patients
Source: Cancers (Basel). 2022 Apr 16;14(8):2025. doi: 10.3390/cancers14082025 (PMC9028084; doi:10.3390/cancers14082025)
Supplement: Supplementary file 1 [file cancers-14-02025-s001.zip]

Archive with 1 entries (1 files):
- cancers-1651045-supplementary.pdf
